# Supplementary material for: Evolutionary genomic remodelling of the human 4q subtelomere (4q35.2)
Source: BMC Evol Biol. 2007 Mar 14;7:39. doi: 10.1186/1471-2148-7-39 (PMC1852401; doi:10.1186/1471-2148-7-39)
Supplement: Additional File 5 — Supplementary Table 3. Primer pairs used for sequencing, PCR, ChIP and RT-PCR. All the primer pairs used for the sequencing and PCR-based analyses are listed in the table, with their identification, 5'-3' sequence, and application. [file 1471-2148-7-39-S5.xls]

## Sheet: Sheet1
Supplementary Table 3- Primer pairs used for PCR amplification and Experimental Applications
Primer pair	Sequence	Application
FRG1 F	TCTACAGAGACGTAGGCTGTCA	STS-PCR, ChIP
FRG1 R	CTTGAGCACGAGCTTGGTAG	STS-PCR, ChIP
FRG2 F	GGCTTACTCTTATTGGCTGAA	STS-PCR, ChIP
FRG2 R	TCTGGACACCATGACAGG	STS-PCR, ChIP
13E11 F	GACAGCAATAGTCCAGGCT	STS-PCR, ChIP
13E11 R	CAGTTTGTGTCTGCTGAGAAG	STS-PCR, ChIP
DUX4 F	ACGGAGACTCGTTTGGAC	STS-PCR, Sequencing
DUX4 R	TGGAAAGCGATCCTTCTC	STS-PCR, Sequencing
Hhspm3 F	GGGCTCACCGCCATTCAT	STS-PCR, Sequencing
Hhspm3 R	TGCACCTCAGCCGGACTGT	STS-PCR, Sequencing
11C6-Sp6 F	GGAAAAACCCTCAGCCAAAT	STS-PCR
11C6-Sp6 R	TTTTGCATTTCAAGGACTCG	STS-PCR
11C6-T7 F	GAACCACAAAGGACCCTGAA	STS-PCR
11C6-T7 R	TAGAGGGGGAAGAGCTCCAT	STS-PCR
18C5-Sp6 F	TGGGACACATGCTCAGAAAA	STS-PCR
18C5-Sp6 R	AAAACCTCTCCCAGACTTTGC	STS-PCR
18C5-T7 F	CCCCTTCCCTCTAGCTTTCA	STS-PCR
18C5-T7 R	CCAAACCCAGATCCAATCAG	STS-PCR
23B19-Sp6 F	AGGAAAATGGGCAAAACAGT	STS-PCR
23B19-Sp6 R	AGGGACGCCTACAACTTCTG	STS-PCR
39M12-T7 F	CCCTTCCTGTGTCCAAGTGT	STS-PCR
39M12-T7 R	TGCCACATGAAGACGGATTA	STS-PCR
41H7-Sp6 F	CTACCCTTCACAGCCTCTGG	STS-PCR
41H7-Sp6 R	GACCCTGTCATTTGCAACAA	STS-PCR
41H7-T7 F	TGTTGCCAGCAAATTCTGAG	STS-PCR
41H7-T7 R	GAGGAAGCTTTGGCAGACAC	STS-PCR
41H7-Sp6 long F	CCCAACCCCCACTACCCTTCACAGC	Long PCR
18C5-Sp6 long R	CCTTGACTGCAAGGAGCCAAAAA	Long PCR
D4Z4-GGO 1F	AACGGTCAGCGTCCGGCGCG	Sequencing
D4Z4-GGO 2F	AGGCTGGTTTCTCCCTGCTGCA	Sequencing
D4Z4-GGO 3F	TCGCCTTCGCCCACACCGGC	Sequencing
D4Z4-GGO 4R	TCCTGGAGCGCCTGGGAGGGC	Sequencing
FRG1 RT F	GCCCCGACTCACATACTCGT	Real Time RT PCR
FRG1 RT R	TCAAGCTGGGTTTCTTCATCTTC	Real Time RT PCR
FRG2 RT F	CTGCTCCTCCATCCAGTGCT	Real Time RT PCR
FRG2 RT R	GGCCTTGAGCTTGGTTTCCT	Real Time RT PCR
B2M F	TGAGTATGCCTGCCGTGTGA	Real Time RT PCR
B2M R	GGCATCTTCAAACCTCCATGA	Real Time RT PCR
G6PD F	TAGGGCCGCATCCCGCTCCGGAGAGAAGTCT	ChIP
G6PD R	CTGCCATACCCGCTGCCGCTGCTCTGCATC	ChIP
AC140725-F	AGGAAAATGGGCAAAACAGT	PCR
AC140725-R	GGACGCCTACAACTTCTGGT	PCR
